# Supplementary material for: Intraspecific difference of Latilactobacillus sakei in inflammatory bowel diseases: Insights into potential mechanisms through comparative genomics and metabolomics analyses
Source: Imeta. 2023 Sep 25;2(4):e136. doi: 10.1002/imt2.136 (PMC10989848; doi:10.1002/imt2.136)
Supplement: Supplementary file 2 — Supporting information. [file IMT2-2-e136-s002.xlsx]

## Sheet: Table S1
Table S1. The primers sequences used for real-time quantitative PCR.
Gene	Sequence
β-actin	Forward: CCTTCCCTCCTCAGATCATTGC
	Reverse: ATACTCCTGCTTGCTGATCCAC
NF-κB	Forward: AGCTTCAGAATGGCAGAAGATGA
	Reverse: CAGTGCCATCTGTGGTTGAAATA
TRAF6	Forward: CTGAAGGATTGTCCAAGGAGACA
	Reverse: GGACAGTTCTGGTCATGGATCTC
TAK1	Forward: GAGATCAAGAGGGTGATGCAGAT
	Reverse: CGAGTGATAAGCACATTAGCAGC
JNK	Forward: ATGACGCCTTATGTAGTGACTCG
	Reverse: ATAATGCACCCCACAGACCATAA
Occludin	Forward: CACGCTTGCCTGGGACAGAG
	Reverse: TCTGTATAGCCTCCGTAGCC
Claudin-1	Forward: GATGAGGATGGCTGTCATTG
	Reverse: CCTGACCAAATTCGTACCTG
Claudin-3	Forward: CGAGAAGAAGTACACGGCCAC
	Reverse: GTCTGTCCCTTAGACGTAGTCC
ZO-1	Forward: AGATGAACGGGCTACGC
	Reverse: GGAGACTGCCATTGCTTG

## Sheet: Table S2
Table S2. Specific functional genes related to carbohydrate transport and metabolism in L. sakei CCFM1267
COG No.	COG functional description
COG2807	Cyanate permease
COG1312	Catalytic dehydration of D-mannonate
COG3775	Phosphotransferase system, galactitol-specific IIC component
COG0800	2-keto-3-deoxy-6-phosphogluconate aldolase
COG2721	Altronate dehydratase
COG1082	Sugar phosphate isomerase/epimerase
COG4806	L-rhamnose isomerase
COG3717	5-keto 4-deoxyuronate isomerase
COG3507	Beta-xylosidase
COG2115	Xylose isomerase
COG4464	Tyrosine-protein phosphatase YwqE
ENOG41101QG	Major facilitator superfamil
COG1554	Trehalose and maltose hydrolase
COG0662	Mannose-6-phosphate isomerase, cupin superfamily

## Sheet: Table S3
Table S3. Specific functional genes related to carbohydrate metabolism in L. sakei CCFM1267
KEGG No.	Gene function description
K00027	NAD-dependent malate dehydrogenase
K00040	fructuronate reductase
K00041	tagaturonate reductase
K00065	2-dehydro-3-deoxy-D-gluconate 5-dehydrogenase
K00244	succinate dehydrogenase flavoprotein subunit
K00691	maltose phosphorylase
K00848	rhamnulokinas
K00854	xylulokinase
K00975	glucose-1-phosphate adenylyltransferase
K01198	glycoside hydrolase family 43
K01625	2-dehydro-3-deoxyphosphogluconate aldolase/(4S)-4-hydroxy-2-oxoglutarate aldolase
K01629	rhamnulose-1-phosphate aldolase
K01685	altronate hydrolase
K01686	mannonate dehydratase
K01805	xylose isomerase
K01813	L-rhamnose isomerase
K01815	4-deoxy-L-threo-5-hexosulose-uronate ketol-isomerase
K01838	beta-phosphoglucomutase
K02770	fructose PTS system EIIBC or EIIC component
K02775	galactitol PTS system EIIC component
K02794	mannose PTS system EIIAB component
K02803	N-acetylglucosamine PTS system EIIB component
K02810	scrA protein
K03778	D-lactate dehydrogenase
K12308	beta-galactosidase
K15634	2,3-bisphosphoglycerate-dependent phosphoglycerate mutase
K17716	UDP-glucose 4-epimerase
